# Supplementary material for: High Sensitivity Surface Plasmon Resonance Sensor Based on Two-Dimensional MXene and Transition Metal Dichalcogenide: A Theoretical Study
Source: Nanomaterials (Basel). 2019 Jan 29;9(2):165. doi: 10.3390/nano9020165 (PMC6409766; doi:10.3390/nano9020165)
Supplement: Supplementary file 1 [file nanomaterials-09-00165-s001.zip]

Archive with 25 entries (22 files):
- supporting_information_revised/
- supporting_information_revised/figs4.pdf
- __MACOSX/
- __MACOSX/supporting_information_revised/
- __MACOSX/supporting_information_revised/._figs4.pdf
- supporting_information_revised/figs5.pdf
- __MACOSX/supporting_information_revised/._figs5.pdf
- supporting_information_revised/figs6.pdf
- __MACOSX/supporting_information_revised/._figs6.pdf
- supporting_information_revised/figs2.pdf
- __MACOSX/supporting_information_revised/._figs2.pdf
- supporting_information_revised/.DS_Store
- __MACOSX/supporting_information_revised/._.DS_Store
- supporting_information_revised/supporting_information.tex
- __MACOSX/supporting_information_revised/._supporting_information.tex
- supporting_information_revised/figs3.pdf
- __MACOSX/supporting_information_revised/._figs3.pdf
- supporting_information_revised/figs1.pdf
- __MACOSX/supporting_information_revised/._figs1.pdf
- supporting_information_revised/supporting_informationNotes.bib
- supporting_information_revised/supporting_information.pdf
- supporting_information_revised/supporting_information.synctex.gz
- supporting_information_revised/supporting_information.aux
- supporting_information_revised/supporting_information.log
- __MACOSX/._supporting_information_revised
