# Supplementary material for: High Sensitivity Surface Plasmon Resonance Sensor Based on Two-Dimensional MXene and Transition Metal Dichalcogenide: A Theoretical Study
Source: Nanomaterials (Basel). 2019 Jan 29;9(2):165. doi: 10.3390/nano9020165 (PMC6409766; doi:10.3390/nano9020165)
Supplement: Supplementary file 1 [file nanomaterials-09-00165-s001.zip › supporting_information_revised/supporting_information.tex]

% ****** Start of file apssamp.tex ******
%
%   This file is part of the APS files in the REVTeX 4.1 distribution.
%   Version 4.1r of REVTeX, August 2010
%
%   Copyright (c) 2009, 2010 The American Physical Society.
%
%   See the REVTeX 4 README file for restrictions and more information.
%
% TeX'ing this file requires that you have AMS-LaTeX 2.0 installed
% as well as the rest of the prerequisites for REVTeX 4.1
%
% See the REVTeX 4 README file
% It also requires running BibTeX. The commands are as follows:
%
%  1)  latex apssamp.tex
%  2)  bibtex apssamp
%  3)  latex apssamp.tex
%  4)  latex apssamp.tex
%
\documentclass[%reprint,
superscriptaddress,
%groupedaddress,
%unsortedaddress,
%runinaddress,
%frontmatterverbose, 
%preprint,
%showpacs,preprintnumbers,
noshowpacs,
%nofootinbib,
%nobibnotes,
%bibnotes,
 amsmath,amssymb,
 aps,
%pra,
%prb,
%rmp,
%prstab,
%prstper,
%floatfix,
]{revtex4-1}


\usepackage{color}

\usepackage{graphicx}% Include figure files
\usepackage{dcolumn}% Align table columns on decimal point
\usepackage{bm}% bold math
\usepackage{caption}


\usepackage{url}
\begin{document}

%\preprint{APS/123-QED}

%\title{\begin{flushleft}{Supporting Information}\end{flushleft}\\
%\textbf{Two-dimensional transition metal dichalcogenides mediated long range surface plasmon resonance biosensors}}

{\Large{\textbf{Supporting Information\\}}}

\title{\textbf{Two-dimensional transition metal dichalcogenides mediated long range surface plasmon resonance biosensors}}

\author{Yi Xu}
\affiliation{%
 SUTD-MIT International Design Center \& Science and Math Cluster, Singapore University of Technology and Design (SUTD), 8 Somapah Road, Singapore 487372
}% 
\affiliation{%
Institute of High Performance Computing, Agency for Science, Technology, and Research (A*STAR),\\ 1 Fusionopolis Way, \#16-16 Connexis, Singapore 138632}%

\author{Yee Sin Ang}
\affiliation{%
 SUTD-MIT International Design Center \& Science and Math Cluster, Singapore University of Technology and Design (SUTD), 8 Somapah Road, Singapore 487372
}%

\author{Lin Wu}%
\affiliation{%
Institute of High Performance Computing, Agency for Science, Technology, and Research (A*STAR),\\ 1 Fusionopolis Way, \#16-16 Connexis, Singapore 138632}%


\author{L. K. Ang}%
 \email{ricky\_ang@sutd.edu.sg}
\affiliation{%
SUTD-MIT International Design Center \& Science and Math Cluster, Singapore University of Technology and Design (SUTD), 8 Somapah Road, Singapore 487372
}%

\maketitle

\setcounter{equation}{0}
\setcounter{figure}{0}
\setcounter{table}{0}
%\setcounter{page}{1}
\makeatletter
\renewcommand{\theequation}{S\arabic{equation}}
\renewcommand{\thefigure}{S\arabic{figure}}
%\renewcommand{\bibnumfmt}[1]{[S#1]}
%\renewcommand{\citenumfont}[1]{S#1}
\captionsetup[figure]{justification=raggedright,labelfont={bf},name={Figure },labelsep=period}
%\renewcommand{\figurename}{\textbf{Figure}}

%%%%%%%%%%%%%%%%%
\begin{figure*}[thpb]
      \centering
      \includegraphics[scale=0.36]{figs1}         
      \caption{Reflectance as a function of the incident angle before (solid lines) and after (dashed lines) the variation of analyte RI for the $\text{Ti}_3\text{C}_2\text{T}_x$-$\text{MoSe}_2$-based SPR sensor with (\textbf{a}) $N_3=0$, $N_5=0$, (\textbf{b}) $N_3=1$, $N_5=0$, (\textbf{c}) $N_3=0$, $N_5=1$, and (\textbf{d}) $N_3=1$, $N_5=1$.}
\label{figs1}
\end{figure*}
%%%%%%%%%%%%%%%%%%

%%%%%%%%%%%%%%%%%%
\begin{figure}[thpb]
\centering
\includegraphics[scale=0.36]{figs2}
\caption{Reflectance as a function of the incident angle before (solid lines) and after (dashed lines) the variation of analyte RI for the $\text{Ti}_3\text{C}_2\text{T}_x$-$\text{WS}_2$-based SPR sensor with (\textbf{a}) $N_3=0$, $N_5=0$, (\textbf{b}) $N_3=1$, $N_5=0$, (\textbf{c}) $N_3=0$, $N_5=1$, and (\textbf{d}) $N_3=1$, $N_5=1$.}
\label{figs2}
\end{figure} 
%%%%%%%%%%%%%%%%%%


%%%%%%%%%%%%%%%%%
\begin{figure*}[thpb]
      \centering
      \includegraphics[scale=0.36]{figs3}         
      \caption{Reflectance as a function of the incident angle before (solid lines) and after (dashed lines) the variation of analyte RI for the $\text{Ti}_3\text{C}_2\text{T}_x$-$\text{WSe}_2$-based SPR sensor with (\textbf{a}) $N_3=0$, $N_5=0$, (\textbf{b}) $N_3=1$, $N_5=0$, (\textbf{c}) $N_3=0$, $N_5=1$, and (\textbf{d}) $N_3=1$, $N_5=1$.}
\label{figs3}
\end{figure*}
%%%%%%%%%%%%%%%%%%

%%%%%%%%%%%%%%%%%%
\begin{figure}[thpb]
\centering
\includegraphics[scale=0.4]{figs4}
\caption{Sensitivity as a function of the number of $\text{MoSe}_2$ layers for $\text{Ti}_3\text{C}_2\text{T}_x$-$\text{MoSe}_2$-based SPR sensor with different layers of $\text{Ti}_3\text{C}_2\text{T}_x$.}
\label{figs4}
\end{figure} 
%%%%%%%%%%%%%%%%%%


%%%%%%%%%%%%%%%%%
\begin{figure}[thpb]
      \centering
      \includegraphics[scale=0.4]{figs5}         
      \caption{Sensitivity as a function of the number of $\text{WS}_2$ layers for $\text{Ti}_3\text{C}_2\text{T}_x$-$\text{WS}_2$-based SPR sensor with different layers of $\text{Ti}_3\text{C}_2\text{T}_x$.}
\label{figs5}
\end{figure}
%%%%%%%%%%%%%%%%%%

%%%%%%%%%%%%%%%%%%
\begin{figure}[thpb]
\centering
\includegraphics[scale=0.4]{figs6}
\caption{Sensitivity as a function of the number of $\text{WSe}_2$ layers for $\text{Ti}_3\text{C}_2\text{T}_x$-$\text{WSe}_2$-based SPR sensor with different layers of $\text{Ti}_3\text{C}_2\text{T}_x$.}
\label{figs6}
\end{figure} 
%%%%%%%%%%%%%%%%%%


\end{document}
%
% ****** End of file apssamp.tex ******
