# Supplementary material for: High Sensitivity Surface Plasmon Resonance Sensor Based on Two-Dimensional MXene and Transition Metal Dichalcogenide: A Theoretical Study
Source: Nanomaterials (Basel). 2019 Jan 29;9(2):165. doi: 10.3390/nano9020165 (PMC6409766; doi:10.3390/nano9020165)
Supplement: Supplementary file 1 [file nanomaterials-09-00165-s001.zip › supporting_information_revised/supporting_information.aux]

\relax 
\newlabel{FirstPage}{{}{1}{}{}{}}
\@writefile{toc}{\contentsline {title}{\textbf  {Two-dimensional transition metal dichalcogenides mediated long range surface plasmon resonance biosensors}}{1}{}}
\bibdata{supporting_informationNotes}
\bibstyle{apsrev4-1}
\citation{REVTEX41Control}
\citation{apsrev41Control}
\@writefile{lof}{\contentsline {figure}{\numberline {S1}{\ignorespaces Reflectance as a function of the incident angle before (solid lines) and after (dashed lines) the variation of analyte RI for the $\text  {Ti}_3\text  {C}_2\text  {T}_x$-$\text  {MoSe}_2$-based SPR sensor with (\textbf  {a}) $N_3=0$, $N_5=0$, (\textbf  {b}) $N_3=1$, $N_5=0$, (\textbf  {c}) $N_3=0$, $N_5=1$, and (\textbf  {d}) $N_3=1$, $N_5=1$.\relax }}{2}{}}
\providecommand*\caption@xref[2]{\@setref\relax\@undefined{#1}}
\newlabel{figs1}{{S1}{2}{}{}{}}
\@writefile{lof}{\contentsline {figure}{\numberline {S2}{\ignorespaces Reflectance as a function of the incident angle before (solid lines) and after (dashed lines) the variation of analyte RI for the $\text  {Ti}_3\text  {C}_2\text  {T}_x$-$\text  {WS}_2$-based SPR sensor with (\textbf  {a}) $N_3=0$, $N_5=0$, (\textbf  {b}) $N_3=1$, $N_5=0$, (\textbf  {c}) $N_3=0$, $N_5=1$, and (\textbf  {d}) $N_3=1$, $N_5=1$.\relax }}{2}{}}
\newlabel{figs2}{{S2}{2}{}{}{}}
\@writefile{lof}{\contentsline {figure}{\numberline {S3}{\ignorespaces Reflectance as a function of the incident angle before (solid lines) and after (dashed lines) the variation of analyte RI for the $\text  {Ti}_3\text  {C}_2\text  {T}_x$-$\text  {WSe}_2$-based SPR sensor with (\textbf  {a}) $N_3=0$, $N_5=0$, (\textbf  {b}) $N_3=1$, $N_5=0$, (\textbf  {c}) $N_3=0$, $N_5=1$, and (\textbf  {d}) $N_3=1$, $N_5=1$.\relax }}{3}{}}
\newlabel{figs3}{{S3}{3}{}{}{}}
\@writefile{lof}{\contentsline {figure}{\numberline {S4}{\ignorespaces Sensitivity as a function of the number of $\text  {MoSe}_2$ layers for $\text  {Ti}_3\text  {C}_2\text  {T}_x$-$\text  {MoSe}_2$-based SPR sensor with different layers of $\text  {Ti}_3\text  {C}_2\text  {T}_x$.\relax }}{3}{}}
\newlabel{figs4}{{S4}{3}{}{}{}}
\@writefile{lof}{\contentsline {figure}{\numberline {S5}{\ignorespaces Sensitivity as a function of the number of $\text  {WS}_2$ layers for $\text  {Ti}_3\text  {C}_2\text  {T}_x$-$\text  {WS}_2$-based SPR sensor with different layers of $\text  {Ti}_3\text  {C}_2\text  {T}_x$.\relax }}{4}{}}
\newlabel{figs5}{{S5}{4}{}{}{}}
\@writefile{lof}{\contentsline {figure}{\numberline {S6}{\ignorespaces Sensitivity as a function of the number of $\text  {WSe}_2$ layers for $\text  {Ti}_3\text  {C}_2\text  {T}_x$-$\text  {WSe}_2$-based SPR sensor with different layers of $\text  {Ti}_3\text  {C}_2\text  {T}_x$.\relax }}{4}{}}
\newlabel{figs6}{{S6}{4}{}{}{}}
\newlabel{LastPage}{{}{4}{}{}{}}
