# Supplementary material for: High Sensitivity Surface Plasmon Resonance Sensor Based on Two-Dimensional MXene and Transition Metal Dichalcogenide: A Theoretical Study
Source: Nanomaterials (Basel). 2019 Jan 29;9(2):165. doi: 10.3390/nano9020165 (PMC6409766; doi:10.3390/nano9020165)
Supplement: Supplementary file 1 [file nanomaterials-09-00165-s001.zip › supporting_information_revised/supporting_information.log]

This is pdfTeX, Version 3.14159265-2.6-1.40.19 (TeX Live 2018) (preloaded format=pdflatex 2018.7.6)  22 FEB 2019 20:35
entering extended mode
 restricted \write18 enabled.
 file:line:error style messages enabled.
 %&-line parsing enabled.
**supporting_information.tex
(./supporting_information.tex
LaTeX2e <2018-04-01> patch level 2
Babel <3.18> and hyphenation patterns for 84 language(s) loaded.
(/usr/local/texlive/2018/texmf-dist/tex/latex/revtex/revtex4-1.cls
Document Class: revtex4-1 2010/07/25/20:33:00 4.1r (http://publish.aps.org/revt
ex4/ for documentation)
 Copyright (c) 2009 The American Physical Society.
 mailto:revtex@aps.org
 Licensed under the LPPL:
http://www.ctan.org/tex-archive/macros/latex/base/lppl.txt
 Arthur Ogawa <arthur_ogawa at sbcglobal dot net>
 Based on work by David Carlisle <david at dcarlisle.demon.co.uk>.
ltxutil[2010/07/25/20:33:00 4.1r utilities package (portions licensed from W. E
. Baxter web at superscript.com)]
LaTeX Info: Redefining \@centercr on input line 308.
Class revtex4-1 Info: Repairing broken LaTeX eqnarray on input line 358.
\eqncolsep=\skip41
Class revtex4-1 Info: Repairing hyperref-unfriendly LaTeX definition of \mpfoot
note on input line 433.
Class revtex4-1 Info: Repairing broken LateX \@sect on input line 755.
\intertabularlinepenalty=\count80
\@tbpen=\count81
\@arstrutbox@hline=\box26
Class revtex4-1 Info: Repairing broken LaTeX \@xbitor on input line 1786.
Class revtex4-1 Info: Making \typeout \long on input line 2046.
ltxfront[2010/07/25/20:33:00 4.1r frontmatter package (AO,DPC)]
\c@affil=\count82
\c@collab=\count83
\absbox=\box27
ltxgrid[2010/07/25/20:33:00 4.1r page grid package (portions licensed from W. E
. Baxter web at superscript.com)]
\c@linecount=\count84
\output@latex=\toks14
\box@size@1=\box28
\box@size@2=\box29
\@protection@box=\box30
\@topmark@saved=\toks15
\footins@saved=\box31
\footins@recovered=\box32
\column@recovered=\box33
\pagesofar=\box34
\footsofar=\box35
\pagegrid@col=\count85
Class revtex4-1 Info: Overriding \@vspace, \@vspacer, \@no@pgbk, \@newline, and
 \\  on input line 5578.
\c@part=\count86
\c@section=\count87
\c@subsection=\count88
\c@subsubsection=\count89
\c@paragraph=\count90
\c@subparagraph=\count91
\abovecaptionskip=\skip42
\belowcaptionskip=\skip43
\c@figure=\count92
\fbox@1=\box36
\c@table=\count93
\fbox@2=\box37
\c@video=\count94
\fbox@4=\box38
\@bibdataout=\write3
\widetext@top=\box39
\widetext@bot=\box40
Class revtex4-1 Info: Selecting society aps on input line 7542.
(/usr/local/texlive/2018/texmf-dist/tex/latex/revtex/aps4-1.rtx
File: aps4-1 2010/07/25/20:33:00 4.1r (http://publish.aps.org/revtex4/ for docu
mentation)
Class revtex4-1 Info: RevTeX society APS selected on input line 31.
)

Class revtex4-1 Warning: No journal specified, using default pra.

Class revtex4-1 Info: APS journal PRA selected on input line 7545.

Class revtex4-1 Warning: No type size specified, using default 10.

(/usr/local/texlive/2018/texmf-dist/tex/latex/revtex/aps10pt4-1.rtx
File: aps10pt4-1 2010/07/25/20:33:00 4.1r (http://publish.aps.org/revtex4/ for 
documentation)
Class revtex4-1 Info: RevTeX pointsize 10pt selected on input line 30.
)
(/usr/local/texlive/2018/texmf-dist/tex/latex/textcase/textcase.sty
Package: textcase 2004/10/07 v0.07 Text only upper/lower case changing (DPC)
)
(/usr/local/texlive/2018/texmf-dist/tex/latex/amsfonts/amssymb.sty
Package: amssymb 2013/01/14 v3.01 AMS font symbols

(/usr/local/texlive/2018/texmf-dist/tex/latex/amsfonts/amsfonts.sty
Package: amsfonts 2013/01/14 v3.01 Basic AMSFonts support
\@emptytoks=\toks16
\symAMSa=\mathgroup4
\symAMSb=\mathgroup5
LaTeX Font Info:    Overwriting math alphabet `\mathfrak' in version `bold'
(Font)                  U/euf/m/n --> U/euf/b/n on input line 106.
))
(/usr/local/texlive/2018/texmf-dist/tex/latex/amsmath/amsmath.sty
Package: amsmath 2017/09/02 v2.17a AMS math features
\@mathmargin=\skip44

For additional information on amsmath, use the `?' option.
(/usr/local/texlive/2018/texmf-dist/tex/latex/amsmath/amstext.sty
Package: amstext 2000/06/29 v2.01 AMS text

(/usr/local/texlive/2018/texmf-dist/tex/latex/amsmath/amsgen.sty
File: amsgen.sty 1999/11/30 v2.0 generic functions
\@emptytoks=\toks17
\ex@=\dimen102
)
LaTeX Info: Redefining \text on input line 28.
)
(/usr/local/texlive/2018/texmf-dist/tex/latex/amsmath/amsbsy.sty
Package: amsbsy 1999/11/29 v1.2d Bold Symbols
\pmbraise@=\dimen103
)
(/usr/local/texlive/2018/texmf-dist/tex/latex/amsmath/amsopn.sty
Package: amsopn 2016/03/08 v2.02 operator names
)
\inf@bad=\count95
LaTeX Info: Redefining \frac on input line 213.
\uproot@=\count96
\leftroot@=\count97
LaTeX Info: Redefining \overline on input line 375.
\classnum@=\count98
\DOTSCASE@=\count99
LaTeX Info: Redefining \ldots on input line 472.
LaTeX Info: Redefining \dots on input line 475.
LaTeX Info: Redefining \cdots on input line 596.
\Mathstrutbox@=\box41
\strutbox@=\box42
\big@size=\dimen104
LaTeX Font Info:    Redeclaring font encoding OML on input line 712.
LaTeX Font Info:    Redeclaring font encoding OMS on input line 713.
\macc@depth=\count100
\c@MaxMatrixCols=\count101
\dotsspace@=\muskip10
\c@parentequation=\count102
\dspbrk@lvl=\count103
\tag@help=\toks18
\row@=\count104
\column@=\count105
\maxfields@=\count106
\andhelp@=\toks19
\eqnshift@=\dimen105
\alignsep@=\dimen106
\tagshift@=\dimen107
\tagwidth@=\dimen108
\totwidth@=\dimen109
\lineht@=\dimen110
\@envbody=\toks20
\multlinegap=\skip45
\multlinetaggap=\skip46
\mathdisplay@stack=\toks21
LaTeX Info: Redefining \[ on input line 2817.
LaTeX Info: Redefining \] on input line 2818.
)
(/usr/local/texlive/2018/texmf-dist/tex/latex/url/url.sty
\Urlmuskip=\muskip11
Package: url 2013/09/16  ver 3.4  Verb mode for urls, etc.
)
(/usr/local/texlive/2018/texmf-dist/tex/latex/natbib/natbib.sty
Package: natbib 2010/09/13 8.31b (PWD, AO)
\bibhang=\skip47
\bibsep=\skip48
LaTeX Info: Redefining \cite on input line 694.
\c@NAT@ctr=\count107
)
Class revtex4-1 Info: Repairing natbib's \BibitemShut on input line 7549.

(/usr/local/texlive/2018/texmf-dist/tex/latex/revtex/revsymb4-1.sty
Package: revsymb4-1 2010/07/25/20:33:00 4.1r (http://publish.aps.org/revtex4/ f
or documentation)
LaTeX Info: Redefining \frak on input line 95.
LaTeX Info: Redefining \Bbb on input line 111.
LaTeX Info: Redefining \REV@mathfrak on input line 119.
))
(/usr/local/texlive/2018/texmf-dist/tex/latex/graphics/color.sty
Package: color 2016/07/10 v1.1e Standard LaTeX Color (DPC)

(/usr/local/texlive/2018/texmf-dist/tex/latex/graphics-cfg/color.cfg
File: color.cfg 2016/01/02 v1.6 sample color configuration
)
Package color Info: Driver file: pdftex.def on input line 147.

(/usr/local/texlive/2018/texmf-dist/tex/latex/graphics-def/pdftex.def
File: pdftex.def 2018/01/08 v1.0l Graphics/color driver for pdftex
))
(/usr/local/texlive/2018/texmf-dist/tex/latex/graphics/graphicx.sty
Package: graphicx 2017/06/01 v1.1a Enhanced LaTeX Graphics (DPC,SPQR)

(/usr/local/texlive/2018/texmf-dist/tex/latex/graphics/keyval.sty
Package: keyval 2014/10/28 v1.15 key=value parser (DPC)
\KV@toks@=\toks22
)
(/usr/local/texlive/2018/texmf-dist/tex/latex/graphics/graphics.sty
Package: graphics 2017/06/25 v1.2c Standard LaTeX Graphics (DPC,SPQR)

(/usr/local/texlive/2018/texmf-dist/tex/latex/graphics/trig.sty
Package: trig 2016/01/03 v1.10 sin cos tan (DPC)
)
(/usr/local/texlive/2018/texmf-dist/tex/latex/graphics-cfg/graphics.cfg
File: graphics.cfg 2016/06/04 v1.11 sample graphics configuration
)
Package graphics Info: Driver file: pdftex.def on input line 99.
)
\Gin@req@height=\dimen111
\Gin@req@width=\dimen112
)
(/usr/local/texlive/2018/texmf-dist/tex/latex/tools/dcolumn.sty
Package: dcolumn 2014/10/28 v1.06 decimal alignment package (DPC)

(/usr/local/texlive/2018/texmf-dist/tex/latex/tools/array.sty
Package: array 2018/04/07 v2.4g Tabular extension package (FMi)
\col@sep=\dimen113
\ar@mcellbox=\box43
\extrarowheight=\dimen114
\NC@list=\toks23
\extratabsurround=\skip49
\backup@length=\skip50
\ar@cellbox=\box44
))
(/usr/local/texlive/2018/texmf-dist/tex/latex/tools/bm.sty
Package: bm 2017/01/16 v1.2c Bold Symbol Support (DPC/FMi)
\symboldoperators=\mathgroup6
\symboldletters=\mathgroup7
\symboldsymbols=\mathgroup8
LaTeX Font Info:    Redeclaring math alphabet \mathbf on input line 141.
LaTeX Info: Redefining \bm on input line 207.
)
(/usr/local/texlive/2018/texmf-dist/tex/latex/caption/caption.sty
Package: caption 2016/02/21 v3.3-144 Customizing captions (AR)

(/usr/local/texlive/2018/texmf-dist/tex/latex/caption/caption3.sty
Package: caption3 2016/05/22 v1.7-166 caption3 kernel (AR)
Package caption3 Info: TeX engine: e-TeX on input line 67.
\captionmargin=\dimen115
\captionmargin@=\dimen116
\captionwidth=\dimen117
\caption@tempdima=\dimen118
\caption@indent=\dimen119
\caption@parindent=\dimen120
\caption@hangindent=\dimen121
Package caption Info: Unknown document class (or package),
(caption)             standard defaults will be used.
)

Package caption Warning: Unsupported document class (or package) detected,
(caption)                usage of the caption package is not recommended.
See the caption package documentation for explanation.

Package caption Info: \@makecaption = \long macro:#1#2->\par \vskip \abovecapti
onskip \begingroup \small \rmfamily \sbox \@tempboxa {\let \\\heading@cr \@make
@capt@title {#1}{#2}}\@ifdim {\wd \@tempboxa >\hsize }{\begingroup \samepage \f
lushing \let \footnote \@footnotemark@gobble \@make@capt@title {#1}{#2}\par \en
dgroup }{\global \@minipagefalse \hb@xt@ \hsize {\hfil \unhbox \@tempboxa \hfil
 }}\endgroup \vskip \belowcaptionskip .
\c@ContinuedFloat=\count108
)
Class revtex4-1 Info: Unrecognized array package. Please update this document c
lass! (Proceeding with fingers crossed.) on input line 53.
Class revtex4-1 Info: Robustifying \LaTeX's \boldmath command on input line 53.

Class revtex4-1 Info: cite was not loaded (OK!) on input line 53.
Class revtex4-1 Info: mcite was not loaded (OK!) on input line 53.
Class revtex4-1 Info: multicol was not loaded (OK!) on input line 53.
 (./supporting_information.aux)
\openout1 = `supporting_information.aux'.

LaTeX Font Info:    Checking defaults for OML/cmm/m/it on input line 53.
LaTeX Font Info:    ... okay on input line 53.
LaTeX Font Info:    Checking defaults for T1/cmr/m/n on input line 53.
LaTeX Font Info:    ... okay on input line 53.
LaTeX Font Info:    Checking defaults for OT1/cmr/m/n on input line 53.
LaTeX Font Info:    ... okay on input line 53.
LaTeX Font Info:    Checking defaults for OMS/cmsy/m/n on input line 53.
LaTeX Font Info:    ... okay on input line 53.
LaTeX Font Info:    Checking defaults for OMX/cmex/m/n on input line 53.
LaTeX Font Info:    ... okay on input line 53.
LaTeX Font Info:    Checking defaults for U/cmr/m/n on input line 53.
LaTeX Font Info:    ... okay on input line 53.

(/usr/local/texlive/2018/texmf-dist/tex/context/base/mkii/supp-pdf.mkii
[Loading MPS to PDF converter (version 2006.09.02).]
\scratchcounter=\count109
\scratchdimen=\dimen122
\scratchbox=\box45
\nofMPsegments=\count110
\nofMParguments=\count111
\everyMPshowfont=\toks24
\MPscratchCnt=\count112
\MPscratchDim=\dimen123
\MPnumerator=\count113
\makeMPintoPDFobject=\count114
\everyMPtoPDFconversion=\toks25
) (/usr/local/texlive/2018/texmf-dist/tex/latex/oberdiek/epstopdf-base.sty
Package: epstopdf-base 2016/05/15 v2.6 Base part for package epstopdf

(/usr/local/texlive/2018/texmf-dist/tex/generic/oberdiek/infwarerr.sty
Package: infwarerr 2016/05/16 v1.4 Providing info/warning/error messages (HO)
)
(/usr/local/texlive/2018/texmf-dist/tex/latex/oberdiek/grfext.sty
Package: grfext 2016/05/16 v1.2 Manage graphics extensions (HO)

(/usr/local/texlive/2018/texmf-dist/tex/generic/oberdiek/kvdefinekeys.sty
Package: kvdefinekeys 2016/05/16 v1.4 Define keys (HO)

(/usr/local/texlive/2018/texmf-dist/tex/generic/oberdiek/ltxcmds.sty
Package: ltxcmds 2016/05/16 v1.23 LaTeX kernel commands for general use (HO)
)))
(/usr/local/texlive/2018/texmf-dist/tex/latex/oberdiek/kvoptions.sty
Package: kvoptions 2016/05/16 v3.12 Key value format for package options (HO)

(/usr/local/texlive/2018/texmf-dist/tex/generic/oberdiek/kvsetkeys.sty
Package: kvsetkeys 2016/05/16 v1.17 Key value parser (HO)

(/usr/local/texlive/2018/texmf-dist/tex/generic/oberdiek/etexcmds.sty
Package: etexcmds 2016/05/16 v1.6 Avoid name clashes with e-TeX commands (HO)

(/usr/local/texlive/2018/texmf-dist/tex/generic/oberdiek/ifluatex.sty
Package: ifluatex 2016/05/16 v1.4 Provides the ifluatex switch (HO)
Package ifluatex Info: LuaTeX not detected.
)
Package etexcmds Info: Could not find \expanded.
(etexcmds)             That can mean that you are not using pdfTeX 1.50 or
(etexcmds)             that some package has redefined \expanded.
(etexcmds)             In the latter case, load this package earlier.
)))
(/usr/local/texlive/2018/texmf-dist/tex/generic/oberdiek/pdftexcmds.sty
Package: pdftexcmds 2018/01/30 v0.27 Utility functions of pdfTeX for LuaTeX (HO
)

(/usr/local/texlive/2018/texmf-dist/tex/generic/oberdiek/ifpdf.sty
Package: ifpdf 2017/03/15 v3.2 Provides the ifpdf switch
)
Package pdftexcmds Info: LuaTeX not detected.
Package pdftexcmds Info: \pdf@primitive is available.
Package pdftexcmds Info: \pdf@ifprimitive is available.
Package pdftexcmds Info: \pdfdraftmode found.
)
Package epstopdf-base Info: Redefining graphics rule for `.eps' on input line 4
38.
Package grfext Info: Graphics extension search list:
(grfext)             [.pdf,.png,.jpg,.mps,.jpeg,.jbig2,.jb2,.PDF,.PNG,.JPG,.JPE
G,.JBIG2,.JB2,.eps]
(grfext)             \AppendGraphicsExtensions on input line 456.

(/usr/local/texlive/2018/texmf-dist/tex/latex/latexconfig/epstopdf-sys.cfg
File: epstopdf-sys.cfg 2010/07/13 v1.3 Configuration of (r)epstopdf for TeX Liv
e
))
Package caption Info: Begin \AtBeginDocument code.
Package caption Info: End \AtBeginDocument code.
\openout3 = `supporting_informationNotes.bib'.


Underfull \hbox (badness 10000) in paragraph at lines 60--61

 []

LaTeX Font Info:    Try loading font information for U+msa on input line 87.
(/usr/local/texlive/2018/texmf-dist/tex/latex/amsfonts/umsa.fd
File: umsa.fd 2013/01/14 v3.01 AMS symbols A
)
LaTeX Font Info:    Try loading font information for U+msb on input line 87.

(/usr/local/texlive/2018/texmf-dist/tex/latex/amsfonts/umsb.fd
File: umsb.fd 2013/01/14 v3.01 AMS symbols B
) [1{/usr/local/texlive/2018/texmf-var/fonts/map/pdftex/updmap/pdftex.map}]
<figs1.pdf, id=14, 1206.61618pt x 637.18895pt>
File: figs1.pdf Graphic file (type pdf)
<use figs1.pdf>
Package pdftex.def Info: figs1.pdf  used on input line 104.
(pdftex.def)             Requested size: 434.3815pt x 229.38785pt.
<figs2.pdf, id=15, 1207.33946pt x 634.3142pt>
File: figs2.pdf Graphic file (type pdf)
<use figs2.pdf>
Package pdftex.def Info: figs2.pdf  used on input line 113.
(pdftex.def)             Requested size: 434.64188pt x 228.35294pt.
<figs3.pdf, id=16, 1207.06734pt x 634.04996pt>
File: figs3.pdf Graphic file (type pdf)
<use figs3.pdf>
Package pdftex.def Info: figs3.pdf  used on input line 123.
(pdftex.def)             Requested size: 434.54391pt x 228.2578pt.
<figs4.pdf, id=17, 595.26344pt x 508.23013pt>
File: figs4.pdf Graphic file (type pdf)
<use figs4.pdf>
Package pdftex.def Info: figs4.pdf  used on input line 132.
(pdftex.def)             Requested size: 238.10115pt x 203.28844pt.
<figs5.pdf, id=18, 595.83914pt x 502.63011pt>
File: figs5.pdf Graphic file (type pdf)
<use figs5.pdf>
Package pdftex.def Info: figs5.pdf  used on input line 142.
(pdftex.def)             Requested size: 238.33142pt x 201.04848pt.
<figs6.pdf, id=19, 597.11884pt x 506.15227pt>
File: figs6.pdf Graphic file (type pdf)
<use figs6.pdf>
Package pdftex.def Info: figs6.pdf  used on input line 151.
(pdftex.def)             Requested size: 238.84329pt x 202.4573pt.

No file supporting_information.bbl.
[2 <./figs1.pdf> <./figs2.pdf>] [3 <./figs3.pdf> <./figs4.pdf>] [4 <./figs5.pdf
> <./figs6.pdf>] (./supporting_information.aux) ) 
Here is how much of TeX's memory you used:
 5582 strings out of 492649
 79084 string characters out of 6129623
 158434 words of memory out of 5000000
 9371 multiletter control sequences out of 15000+600000
 17066 words of font info for 63 fonts, out of 8000000 for 9000
 1141 hyphenation exceptions out of 8191
 41i,8n,39p,482b,382s stack positions out of 5000i,500n,10000p,200000b,80000s
</usr/local/texlive/2018/texmf
-dist/fonts/type1/public/amsfonts/cm/cmbx10.pfb></usr/local/texlive/2018/texmf-
dist/fonts/type1/public/amsfonts/cm/cmbx12.pfb></usr/local/texlive/2018/texmf-d
ist/fonts/type1/public/amsfonts/cm/cmmi10.pfb></usr/local/texlive/2018/texmf-di
st/fonts/type1/public/amsfonts/cm/cmmi7.pfb></usr/local/texlive/2018/texmf-dist
/fonts/type1/public/amsfonts/cm/cmr10.pfb></usr/local/texlive/2018/texmf-dist/f
onts/type1/public/amsfonts/cm/cmr6.pfb></usr/local/texlive/2018/texmf-dist/font
s/type1/public/amsfonts/cm/cmr7.pfb></usr/local/texlive/2018/texmf-dist/fonts/t
ype1/public/amsfonts/cm/cmr8.pfb></usr/local/texlive/2018/texmf-dist/fonts/type
1/public/amsfonts/cm/cmsy6.pfb></usr/local/texlive/2018/texmf-dist/fonts/type1/
public/amsfonts/cm/cmsy7.pfb></usr/local/texlive/2018/texmf-dist/fonts/type1/pu
blic/amsfonts/cm/cmti9.pfb>
Output written on supporting_information.pdf (4 pages, 603119 bytes).
PDF statistics:
 242 PDF objects out of 1000 (max. 8388607)
 175 compressed objects within 2 object streams
 0 named destinations out of 1000 (max. 500000)
 31 words of extra memory for PDF output out of 10000 (max. 10000000)
